# Supplementary material for: Metabolic Engineering of Bacillus licheniformis for High-Yield L-Lactic Acid and Galactooligosaccharide Retention in Complementary Synbiotics Production
Source: Microorganisms. 2025 Nov 4;13(11):2530. doi: 10.3390/microorganisms13112530 (PMC12654299; doi:10.3390/microorganisms13112530)
Supplement: Supplementary file 1 [file microorganisms-13-02530-s001.zip]

Archive with 1 entries (1 files):
- microorganisms-3890516-supplementary.pdf
